# Supplementary material for: Radiobiological Meta-Analysis of the Response of Prostate Cancer to High-Dose-Rate Brachytherapy: Investigation of the Reduction in Control for Extreme Hypofractionation
Source: Cancers (Basel). 2025 Apr 16;17(8):1338. doi: 10.3390/cancers17081338 (PMC12025418; doi:10.3390/cancers17081338)
Supplement: Supplementary file 1 [file cancers-17-01338-s001.zip]

Archive with 1 entries (1 files):
- cancers-3538639-supplementary.pdf
